# Supplementary material for: Enhancing mitosis quantification and detection in meningiomas with computational digital pathology
Source: Acta Neuropathol Commun. 2024 Jan 11;12:7. doi: 10.1186/s40478-023-01707-6 (PMC10782692; doi:10.1186/s40478-023-01707-6)
Supplement: Supplementary file 2 — Additional file 2: De-identified information sheet of mitosis count summary for each WSI. [file 40478_2023_1707_MOESM2_ESM.xlsx]

## Sheet: Sheet1
Slide ID	Patient Demographic Information*				Mitosis Count										AI Purpose
	Patient Index	Grade	Sex	Age	Total Mitosis Count	Total HPF	Average 10	Random 10 Average	Highest 1*10 HPF	Highest 10*1 HPF	Highest 2*5 HPF	Highest 5*2 HPF	Maximum (Not Connected) 10 HPF	DFS 10 HPF
1	11	WHO I	F	50	8	741	0.107962	0.085	2	2	2	2	7	2	test
2	9	WHO I	F	39	27	1567	0.172304	0.149	2	4	2	3	10	4	train
3	10	WHO II	M	66	33	1761	0.187394	0.16	3	3	3	5	11	6	test
4	12	WHO II	F	63	33	1554	0.212355	0.15	2	2	3	3	10	4	train
5	11	WHO I	F	50	21	801	0.262172	0.14	3	2	3	2	10	4	train
6	12	WHO II	F	63	47	1559	0.301475	0.273	3	5	3	4	11	6	test
7	1	WHO II	F	66	146	1940	0.752577	0.664	4	4	5	5	18	8	train
8	2	WHO II	F	66	129	1504	0.857713	0.684	9	9	11	11	24	15	test
9	1	WHO II	F	66	135	1566	0.862069	0.743	5	6	6	5	18	8	test
10	2	WHO II	F	66	131	1341	0.976883	0.838	7	6	7	8	18	11	train
11	8	WHO III	M	48	237	1953	1.21352	1.084	9	11	14	14	25	19	train
12	4	WHO III	F	57	604	3147	1.91929	1.694	10	11	11	12	31	17	train
13	5	WHO III	M	48	86	443	1.94131	1.267	5	7	6	7	18	9	test
14	4	WHO III	F	57	410	2035	2.01474	1.832	9	9	9	10	30	14	test
15	3	WHO II	M	45	354	1321	2.67979	2.421	10	10	13	11	30	16	test
16	5	WHO III	M	48	449	1591	2.82212	2.491	10	10	11	10	27	15	train
17	6	WHO III	M	79	552	1954	2.82497	2.616	16	17	18	17	51	24	train
18	3	WHO II	M	45	351	1178	2.97963	2.579	9	9	11	11	30	15	train
19	7	WHO II	M	45	380	1268	2.99685	2.621	14	14	14	18	36	21	test
* Race or ethnic group information is not released.
