# Supplementary material for: Enhancing mitosis quantification and detection in meningiomas with computational digital pathology
Source: Acta Neuropathol Commun. 2024 Jan 11;12:7. doi: 10.1186/s40478-023-01707-6 (PMC10782692; doi:10.1186/s40478-023-01707-6)
Supplement: Supplementary file 3 — Additional file 3: Mitosis count in 10 HPFs with the DFS, linear, and rectangular arrangements, with regard to the shift in the coordinate origins. [file 40478_2023_1707_MOESM3_ESM.xlsx]

## Sheet: Shift Difference
	Slide ID	Mitosis Count (Shift 0.2mm Horizontally)
		DFS 10 HPF	Highest 1*10 HPF	Highest 10*1 HPF	Highest 2*5 HPF	Highest 5*2 HPF
	1	3	2	2	2	2
	2	4	2	2	2	2
	3	6	3	3	3	5
	4	4	2	3	3	3
	5	4	3	1	3	2
	6	6	3	3	3	3
	7	8	4	4	5	4
	8	15	8	8	13	11
	9	8	6	5	7	6
	10	11	7	8	8	7
	11	18	9	11	14	14
	12	17	10	10	10	13
	13	9	5	6	6	7
	14	13	9	8	9	10
	15	15	10	9	12	12
	16	14	10	11	11	11
	17	25	15	16	18	18
	18	17	9	10	12	14
	19	22	14	12	15	18
	**	DFS Average	Average of 10*1 and 1*10	Δ	Average of 2*5 and 5*2	Δ
	**	11.5263	6.92105	4.60526	8.36842	3.15789
	Slide ID	Mitosis Count (Shift 0.2mm Vertically)
		DFS 10 HPF	Highest 1*10 HPF	Highest 10*1 HPF	Highest 2*5 HPF	Highest 5*2 HPF
	1	3	2	2	2	2
	2	4	2	3	2	3
	3	6	2	3	3	5
	4	3	2	2	2	3
	5	4	3	2	3	2
	6	6	3	5	3	4
	7	8	5	5	5	5
	8	16	9	9	12	11
	9	8	5	6	6	5
	10	11	6	6	7	8
	11	20	13	11	18	13
	12	16	11	11	12	11
	13	9	5	7	6	7
	14	14	9	9	9	11
	15	18	11	10	12	12
	16	16	11	10	13	10
	17	23	15	16	18	17
	18	15	10	9	11	10
	19	21	13	14	14	18
	**	DFS Average	Average of 10*1 and 1*10	Δ	Average of 2*5 and 5*2	Δ
	**	11.6316	7.28947	4.34211	8.28947	3.34211
	Slide ID	Mitosis Count (Shift 0.2mm Horizontally & Vertically)
		DFS 10 HPF	Highest 1*10 HPF	Highest 10*1 HPF	Highest 2*5 HPF	Highest 5*2 HPF
	1	3	2	2	2	2
	2	4	2	2	2	2
	3	6	2	3	3	5
	4	4	2	3	2	3
	5	4	3	1	3	2
	6	6	3	3	3	4
	7	8	5	5	5	4
	8	16	8	8	12	11
	9	7	5	5	6	6
	10	11	6	8	7	8
	11	20	14	11	17	14
	12	16	11	10	11	12
	13	10	5	6	6	7
	14	14	9	8	9	11
	15	16	12	9	12	11
	16	15	11	10	12	11
	17	24	15	15	18	18
	18	17	10	10	11	14
	19	22	13	12	14	19
	**	DFS Average	Average of 10*1 and 1*10	Δ	Average of 2*5 and 5*2	Δ
	**	11.7368	7.07895	4.65789	8.39474	3.34211
